# Supplementary material for: An Exploratory Study of Large-Scale Brain Networks during Gambling Using SEEG
Source: Brain Sci. 2024 Jul 31;14(8):773. doi: 10.3390/brainsci14080773 (PMC11352602; doi:10.3390/brainsci14080773)
Supplement: Supplementary file 1 [file brainsci-14-00773-s001.zip]

Archive with 1 entries (1 files):
- brainsci-3083451-supplementary.pdf
